# Supplementary material for: c-Myc Sustains Pancreatic Cancer Cell Survival and mutp53 Stability through the Mevalonate Pathway
Source: Biomedicines. 2022 Oct 5;10(10):2489. doi: 10.3390/biomedicines10102489 (PMC9599358; doi:10.3390/biomedicines10102489)
Supplement: Supplementary file 1 [file biomedicines-10-02489-s001.zip]

Archive with 1 entries (1 files):
- biomedicines-1938681-supplementary.pdf
